# Supplementary material for: Importance of thorough tissue and cellular level characterization of targeted drugs in the evaluation of pharmacodynamic effects
Source: PLoS One. 2019 Nov 14;14(11):e0224917. doi: 10.1371/journal.pone.0224917 (PMC6855449; doi:10.1371/journal.pone.0224917)
Supplement: S1 File — (XLSX) [file pone.0224917.s005.xlsx]

## Sheet: Post 7 Day FMT
			FMT: Measurement of tissue liposome concentration at the end of the seven day study
	Dose (pmol)							Injected Dose (pmol)
Mouse Number	Group	Epi	Subcu	Liver	Kidney	Bone Marrow
M19	NT	37.5	50.21	207.15	54.39	38.36		52355
M20	NT	57.78	53.5	116.39	44.43	35.11		52355
M21	NT	42.12	33.1	225.7	37.34	33.23		35075
M22	NT	60.86	42.22	264.91	21.5	39.51		35075
M23	NT	40.76	30.25	342.89	30.72	21.06		25715
M24	NT	23.58	26.93	258.96	27.15	33.92		25715
M37	ATS	54.22	40.54	126.95	61.15	55.62		39035
M38	ATS	71.51	40.82	136.99	60.21	49.51		39035
M39	ATS	84.86	56.82	240.83	40.28	22.47		33635
M40	ATS	41.24	44.92	316.23	35.19	30.2		33635
M41	ATS	47.65	49.62	577.31	35.3	57.49		30710
M42	ATS	31.05	63.13	732.71	37.85	85.66		30710
	Tissue Weight (mg)
	Group	Epi	Subcu	Liver	Kidney	Bone Marrow
	NT	426.1	598.7	483	198.9	127.9
	NT	753.1	508.5	473.4	133.2	109.7
	NT	866.6	525.2	316.3	143.5	123.6
	NT	780.9	509.6	498.1	117.9	131.8
	NT	553.1	330.3	512.7	170.1	92.2
	NT	370.1	223.5	454.9	109.9	91.8
	ATS	597.3	334.7	450.5	163	114.2
	ATS	568	345.2	520.8	140	117.1
	ATS	1160.6	730.3	387.6	123.8	95.6
	ATS	610.5	503.1	573.5	116.9	107.8
	ATS	854.1	517.6	409.9	77.1	125.9
	ATS	455.3	475.8	503.2	63.3	128.3
	Dose / g (pmol/g)
	Group	Epi	Subcu	Liver	Kidney	Bone Marrow
	NT	88.0075	83.865	428.882	273.454	299.922
	NT	76.7229	105.211	245.86	333.559	320.055
	NT	48.6037	63.0236	713.563	260.209	268.851
	NT	77.9357	82.8493	531.841	182.358	299.772
	NT	73.6937	91.5834	668.793	180.6	228.416
	NT	63.7125	120.492	569.268	247.043	369.499
	ATS	90.7752	121.123	281.798	375.153	487.04
	ATS	125.898	118.25	263.038	430.071	422.801
	ATS	73.1174	77.8036	621.336	325.363	235.042
	ATS	67.5512	89.2864	551.404	301.027	280.148
	ATS	55.7897	95.8655	1408.42	457.847	456.632
	ATS	68.1968	132.682	1456.1	597.946	667.654
	%Injected Dose / g ( % / g )
	Group	Epi	Subcu	Liver	Kidney	Bone Marrow
	NT	0.168098	0.160185	0.819181	0.522307	0.572862
	NT	0.146544	0.200958	0.469601	0.637109	0.611316
	NT	0.138571	0.179682	2.03439	0.741865	0.766504
	NT	0.222197	0.236206	1.5163	0.519909	0.854661
	NT	0.286579	0.356148	2.60079	0.702312	0.888262
	NT	0.247764	0.468568	2.21376	0.960695	1.4369
	ATS	0.232548	0.310294	0.721911	0.961069	1.2477
	ATS	0.322526	0.302934	0.673851	1.10176	1.08313
	ATS	0.217385	0.231318	1.84729	0.967336	0.698801
	ATS	0.200836	0.265457	1.63937	0.89498	0.832907
	ATS	0.181666	0.312164	4.58618	1.49087	1.48692
	ATS	0.222067	0.432048	4.74146	1.94707	2.17406
	Average
	Group	Epi	Subcu	Liver	Kidney	Bone Marrow
	NT	0.201625	0.266958	1.609	0.6807	0.855084
	ATS	0.229505	0.309036	2.36834	1.22718	1.25392
	St. Dev.
	Group	Epi	Subcu	Liver	Kidney	Bone Marrow
	NT	0.0598382	0.120765	0.831982	0.164589	0.311939
	ATS	0.0489383	0.0679996	1.8404	0.412844	0.532083

## Sheet: 24 Hour Study
			FMT: Measurement of tissue liposome concentration at the end of the 24 hour study
	Dose (pmol)							Injected Dose (pmol)
Mouse Number	Group	Epi	Subcu	Liver	Kidney	Bone Marrow
M1	NT	12.03	15.53	182.63	102.27	30.73		4000
M2	NT	26.33	10.78	157.1	105.26	29.68		4000
M3	NT	4.86	3.25	103.14	38.08	7.39		1805
M4	NT	5.03	4.03	110.93	42.99	13.51		1805
M5	NT	7.32	6.93	88.47	47.92	16.8		2300
M6	NT	6.29	4.4	71.22	48.1	17.16		2300
M7	ATS	12.44	7.2	96.25	44.61	15.24		4800
M8	ATS	14.29	10.51	147.94	87.05	22.18		4800
M9	ATS	4.84	3.04	113.58	30.07	9.13		1485
M10	ATS	7.37	7.08	78.47	28.72	9.59		1485
M11	ATS	4.29	2.93	80.29	57.66	16.6		2100
M12	ATS	6.63	5.92	107.06	33.37	12.22		2100
	Tissue Weight (mg)
	Group	Epi	Subcu	Liver	Kidney	Bone Marrow
	NT	259.5	235.5	402.8	328.6	204.7
	NT	440.5	152.3	316.2	320.8	216.3
	NT	380	259	375	325	122
	NT	357.8	180.1	303.1	336.9	190.9
	NT	402.3	228	450.6	402.7	229.7
	NT	246.3	107.1	381.6	345.3	204.1
	ATS	385.1	220.1	177	163.1	233.2
	ATS	399.1	174.5	362.8	297.1	239.9
	ATS	223.6	121.9	356.4	342.5	201.1
	ATS	275.6	240.8	294.5	310.1	179.2
	ATS	229.9	139.2	252.4	394	158.5
	ATS	372.7	253.9	389.3	370.3	159.1
	Dose / g (pmol/g)
	Group	Epi	Subcu	Liver	Kidney	Bone Marrow
	NT	46.3584	65.9448	453.401	311.229	150.122
	NT	59.773	70.7814	496.837	328.117	137.217
	NT	12.7895	12.5483	275.04	117.169	60.5738
	NT	14.0581	22.3765	365.985	127.605	70.77
	NT	18.1954	30.3947	196.338	118.997	73.1389
	NT	25.538	41.0831	186.635	139.299	84.0764
	ATS	32.3033	32.7124	543.785	273.513	65.3516
	ATS	35.8056	60.2292	407.773	292.999	92.4552
	ATS	21.6458	24.9385	318.687	87.7956	45.4003
	ATS	26.7417	29.402	266.452	92.6153	53.5156
	ATS	18.6603	21.0489	318.106	146.345	104.732
	ATS	17.7891	23.3163	275.006	90.1161	76.807
	%Injected Dose / g ( % / g )
	Group	Epi	Subcu	Liver	Kidney	Bone Marrow
	NT	1.15896	1.64862	11.335	7.78074	3.75305
	NT	1.49432	1.76953	12.4209	8.20293	3.43042
	NT	0.708558	0.695195	15.2377	6.49137	3.35589
	NT	0.778844	1.23969	20.2762	7.06951	3.92078
	NT	0.791103	1.32151	8.53644	5.17377	3.17995
	NT	1.11035	1.78622	8.11457	6.05649	3.6555
	ATS	0.672985	0.681508	11.3289	5.69819	1.36149
	ATS	0.745949	1.25478	8.49527	6.10415	1.92615
	ATS	1.45763	1.67936	21.4604	5.91216	3.05726
	ATS	1.80078	1.97993	17.9429	6.23672	3.60375
	ATS	0.888585	1.00233	15.1479	6.96882	4.98723
	ATS	0.8471	1.1103	13.0955	4.29124	3.65748
	Average
	Group	Epi	Subcu	Liver	Kidney	Bone Marrow
	NT	1.00702	1.41013	12.6535	6.7958	3.54926
	ATS	1.06884	1.2847	14.5785	5.86855	3.09889
	St. Dev.
	Group	Epi	Subcu	Liver	Kidney	Bone Marrow
	NT	0.302982	0.418456	4.5635	1.12208	0.275226
	ATS	0.453766	0.472015	4.66409	0.88549	1.30601
