# Supplementary material for: Importance of thorough tissue and cellular level characterization of targeted drugs in the evaluation of pharmacodynamic effects
Source: PLoS One. 2019 Nov 14;14(11):e0224917. doi: 10.1371/journal.pone.0224917 (PMC6855449; doi:10.1371/journal.pone.0224917)
Supplement: S2 File — (XLSX) [file pone.0224917.s006.xlsx]

## Sheet: Insulin
Insulin values
		Pre-Treatment		Post-Treatment				Using Prism, concentrations were interpolated based on a standard curve:
Group	Mouse number	Concentration	RLU	Concentration	RLU			Asymmetric Sigmoidal, 5PL, X is log(concentration)
No particle vehicle-loaded liposomes	13	2.01497	309.333	1.78722	278.667			Best-fit values
	14	4.74325	753	1.51137	242.667			LogEC50	18.17
	15	4.30939	672	2.18164	332.333			HillSlope	0.3379
	16	4.12569	639	1.4199	231			S	0.1599
	17	3.91075	601.333	7.99606	1522			Top	15569
	18	3.46689	526.667	6.42319	1111.33			Bottom	-788.1
No peptide drug-loaded liposomes	19	6.68675	1174.67	3.71365	567.667			EC50	1.486e+18
	20	4.10502	635.333	1.14995	197.333			95% CI (asymptotic)
	21	4.01799	620	1.5399	246.333			LogEC50	-562562 to 562598
	22	7.03396	1261.33	0.814137	157			HillSlope	-2110305 to 2110306
	23	8.71646	1738.67	1.52954	245			S	-998745 to 998745
	24	5.52755	911	0.907123	168			Top	-81197 to 112335
ATS-targeted drug-loaded liposomes	37	2.96894	447.667	0.365381	105.667			Bottom	-492807 to 491231
	38	1.81229	282	1.05975	186.333			EC50	0 to +infinity
	39	4.80386	764.667	1.13907	196			Goodness of Fit
	40	6.139	1045.33	0.893103	166.333			Degrees of Freedom	1
	41	9.34724	1945	1.13907	196			R square (weighted)	0.9053
	42	10.377	2318.67	1.77717	277.333			Adjusted R square (weighted)	0.5265
								Weighted Sum of Squares (1/Y²)	0.2393
								Runs test
Standard curve:								Points above curve	3
Concentration	RLU							Points below curve	3
0	68							Number of runs	6
0.1	54							P value (runs test)	>0.9999
0.25	127.5							Deviation from Model	Not Significant
1	159							Test for appropriate weighting
10	2185.5							Rs of Predicted Y vs. abs(wt. residual)	-0.6
50	15569							P value (one tailed)	0.1208
								Passed (P > 0.05)?	Yes
								Number of points
								# of X values	6
								# Y values analyzed	6

## Sheet: TG & Glycerol
Triglycerides and Glycerol					Calculations
					Total TG = (FAsample – FAblank)/(FAstd – FAblank) * Std Concentration (250mg/dL)
					Total Glycerol = (IAsample – IAblank)/(IAstd – IAblank) * Std Concentration (250mg/dL)
			Absorbance		True TG = (FAsample – (IAsample*0.8))/(FAstd – (IAblank*0.8)) * Std Concentration (250mg/dL)
	Group	Mouse number	Initial Absorbance (IA)	Final Absorbance (FA)
		Blank	0.0481	0.0564
		Standard	0.332533	0.367433	Total TG	Total Glycerol	True TG
Pre-treatment	No particle vehicle-loaded liposomes	13	0.0802333	0.0998	34.8837	28.2433	27.6232
		14	0.147	0.147033	72.8486	86.9272	22.8298
		15	0.0825333	0.102067	36.7056	30.2649	27.9542
		16	0.0971667	0.1105	43.4841	43.1267	25.4152
		17	0.0855667	0.106967	40.6441	32.931	29.8726
		18	0.0790667	0.102	36.652	27.2179	30.0536
	No peptide drug-loaded liposomes	19	0.0818333	0.0974333	32.9815	29.6496	24.7947
		20	0.0844333	0.1024	36.9735	31.9348	27.0337
		21	0.0964333	0.113	45.4935	42.4821	27.8094
		22	0.0809333	0.0984333	33.7852	28.8585	26.1288
		23	0.0851667	0.109133	42.3856	32.5794	31.8014
		24	0.0921	0.1165	48.3067	38.6734	33.213
		Blank	0.0490333	0.0555
		Standard	0.328533	0.342233	Total TG	Total Glycerol	True TG
	ATS-targeted drug-loaded liposomes	37	0.0898667	0.1007	39.4094	36.5236	23.7674
		38	0.0968667	0.104967	43.1295	42.7847	22.6673
		39	0.0963	0.276433	192.63	42.2779	164.512
		40	0.0849	0.1056	43.6817	32.0811	31.0884
		41	0.0921667	0.114667	51.5868	38.5808	33.7726
		42	0.0913	0.124	59.7245	37.8056	42.0453
Post-treatment	No particle vehicle-loaded liposomes	13	0.0762667	0.1001	38.8863	24.359	32.249
		14	0.0837667	0.1087	46.3846	31.0674	34.3942
		Blank	0.0492667	0.0538
		Standard	0.274967	0.31705	Total TG	Total Glycerol	True TG
		15	0.0830667	0.102633	46.3754	37.4391	32.5785
		16	0.0922667	0.1216	64.3875	47.6296	49.6572
		17	0.0847667	0.108167	51.6303	39.3221	37.5611
		18	0.0937	0.1169	59.924	49.2173	45.4251
	No particle vehicle-loaded liposomes	19	0.0909667	0.109	52.4217	46.1896	38.3115
		20	0.0755	0.0938	37.9867	29.0577	24.6245
		21	0.0737667	0.0913333	35.6442	27.1378	22.4034
		22	0.0793667	0.100067	43.938	33.3407	30.2674
		23	0.0832667	0.1053	48.9079	37.6606	34.9798
		24	0.0795667	0.0935667	37.7651	33.5623	24.4144
	No peptide drug-loaded liposomes	37	0.0851667	0.100833	44.666	39.7652	30.9577
		38	0.0821333	0.100033	43.9063	36.4053	30.2374
		39	0.0808667	0.0964667	40.5192	35.0022	27.0257
		40	0.0781667	0.0945333	38.6831	32.0115	25.2848
		41	0.0856	0.103667	47.3568	40.2452	33.509
		42	0.0835667	0.1011	44.9193	37.9929	31.1978

## Sheet: Weights
		Pre-treatment	Post-treatment
Group	Mouse number	Body weight	Body weight	Epid Weight	SC Weight
No particle vehicle-loaded liposomes	13	40.5	43.06	2.88	1.94
	14	48.6	52.96	4.1	2.88
	15	46.88	54.45	4.23	2.02
	16	43.37	49	3.8	2.13
	17	46.71	50.62	3.7	1.88
	18	47.56	51.19	3.75	2.06
No peptide drug-loaded liposomes	19	46.43	50.45	2.85	2.1
	20	41.71	45.3	3.19	2.08
	21	47.51	52.31	3.91	2.12
	22	44.49	48.96	3.36	1.9
	23	49.95	53.32	4.44	1.88
	24	42.35	46.02	3.99	1.94
ATS-targeted drug-loaded liposomes	37	43.3	166	3.41	1.63
	38	44.5	156	3.42	1.82
	39	47.22	182	4.4	2.16
	40	44.54	169	3.88	1.25
	41	54.02	141	4.15	2.12
	42	49.17	163	4.51	1.71
